# Supplementary material for: Dielectric Properties of Hybrid Polyethylene Composites Containing Cobalt Nanoparticles and Carbon Nanotubes
Source: Materials (Basel). 2022 Mar 2;15(5):1876. doi: 10.3390/ma15051876 (PMC8912063; doi:10.3390/ma15051876)
Supplement: Supplementary file 1 [file materials-15-01876-s001.zip]

Archive with 1 entries (1 files):
- materials-1546871-supplementary.pdf
